# Supplementary material for: Targeting the Sequences of Circulating Tumor DNA of Cholangiocarcinomas and Its Applications and Limitations in Clinical Practice
Source: Int J Mol Sci. 2023 Apr 19;24(8):7512. doi: 10.3390/ijms24087512 (PMC10144736; doi:10.3390/ijms24087512)
Supplement: Supplementary file 1 [file ijms-24-07512-s001.zip › Supplementary Tables.xlsx]

## Sheet: Supplementary Table1
Supplementary Table S1
Sample	% of cfDNA	Vol. (ul)	Amount (ng)	100~300 bp Conc. (pg/ul)	Label	original	% of cfDNA	Vol. (ul)	Amount (ng)	100~300 bp Conc. (pg/ul)	Label	original	% of cfDNA	Vol. (ul)	Amount (ng)	100~300 bp Conc. (pg/ul)	Label	original	% of cfDNA	Vol. (ul)	Amount (ng)	100~300 bp Conc. (pg/ul)
1	51	20	40.4	2.02	1-op1	EHC27-OP1	93	20	177.6	8.88
2	87	17	24.65	1.45	2-op1	EHC7-OP1	86	13	11.76	0.904615
3	91	14	72.94	5.21	3-op1	EHC2-OP1	87	24	226.8	9.45	3-op2	EHC2-OP2	83	57	92.91	1.63
4	93	15	558.6	37.24	4-op1
5	83	12.7	13.2	1.03937	5-op1	EHC10-OP1	86	18	29.7	1.65
6	85	20	79.56	3.978		EHC5-OP1	98	11	109.27	9.93364
7	96	20	153.5	7.675	7-op1	EHC18-OP1	89	48	13.872	0.289
8	87	20	32.5	1.625
9	90	11	22.278	2.02527	9-op1	EHC9-OP1	84	11	23.453	2.13209
10	96	20	79.56	3.978	10-op1	EHC20-OP1	82	17	36.72	2.16
11	81	20	61.8	3.09	11-op1	EHC26-OP1	91	20	27.6	1.38	11-op2	EHC26-OP2	72	17	36.72	2.16
12	84	19	68.97	3.63	12-op1	EHC14-OP1	97	20	67.76	3.388	12-op2	EHC14-OP2	93	20	23.4	1.17	12-op3	EHC14-OP3	67	47	113.27	2.41
13	78	19	68.97	3.63
14	86	20	22.8	1.14	14-op1	EHC24-OP1	78	25	23.3	0.932
15	86	20	84.8	4.24	15-op1	EHC23-OP1	90	20	244	12.2
16	41	20	33.4	1.67	16-op1	EHC22-OP1	85	20	46.6	2.33
17	81	25	62.75	2.51	17-op1	EHC31-OP1	82	20	47.8	2.39
18	50	20	19.74	0.987	18-op1	EHC33-OP1	91	20	45.6	2.28
19	86	20	61.8	3.09	19-op1	AC1-OP1	69	14	13.1544	0.9396
20	82	20	11.934	0.5967

## Sheet: Supplementary Table 2
Supplementary Table S2
Sample	Tumor location	TNM	age	sex	diagnosis	Stage	differentiation	size (cm)	Curative resection	Radiology	Preop-CfDNA	Tissue	postop- cfDNA 1st	postop- cfDNA 2nd	postop- cfDNA 3rd
1	Extrahepatic bile duct cancer	pT1 N0	65	1	adenocarcinoma	I	wd	2.8	R0	No recur	BRIP1	APC, KRAS, RAF1	ND
2	Extrahepatic bile duct cancer	pT2 N0	70	2	adenocarcinoma	IIA	md	3	R0	No recur	ND	APC, MSH6, ATM	ND
3	Extrahepatic bile duct cancer	pT1 N0	70	1	adenocarcinoma	I	md	2.7	R0	No recur	ND	APC	ND	ND
4	Extrahepatic bile duct cancer	pT2 N1	75	1	adenocarcinoma	IIB	md	4.5	R0	R/O Recur	ATM, DPYD	ATM, TP53, PIK3CA	NA
5	Extrahepatic bile duct cancer	pT3 N0	79	2	adenocarcinoma	IIB	md	2.5	R0	No recur	ATM, TP53, CDKN2A	ATM, TSC1, MLH1, GNAS	ATM, TP53
6	Extrahepatic bile duct cancer	pT3 N0	69	1	adenocarcinoma	IIB	md	2.5	R0	PET recur	ND	BRCA2	BRCA2
7	Extrahepatic bile duct cancer	pT1 N0	62	1	adenocarcinoma	I	md	1.1	R0	No recur	BRCA2,NF1	BRCA2, KIT, RET, KRAS	BRCA2, NF1, ALK
8	Extrahepatic bile duct cancer	pT2 N1	70	1	adenocarcinoma	IIB	md	8	R1	Recur	SMAD4	KRAS	NA
9	Extrahepatic bile duct cancer	pT2 N1	64	1	adenocarcinoma	IIB	md	4.8	R0	No recur	ND	ND	FGFR2
10	Extrahepatic bile duct cancer	pT1 N0	72	1	adenocarcinoma	I	md	1.7	R0	No recur	ND	ND	TP53, CHEK2
11	Extrahepatic bile duct cancer	ypT3a N0	56	1	adenocarcinoma with neuroendocrine (small cell ca)	IIB	pd	1.1	R0	Mets	ND	ND	ND	CTNNB1, TSC1, ATM
12	Extrahepatic bile duct cancer	pT2b N2	69	1	adenocarcinoma	IIIA	md	3.2	R1	Recur	TP53, CDH1	ERBB2	ND	ERBB2, EGFR, CHEK2, SMAD4	ERBB2, EGFR, CHEK2, SMAD4
13	Extrahepatic bile duct cancer	pT3 N2	75	2	adenocarcinoma	IIIA	md	3.8	R1	Recur	CDKN2A	ND	NA
14	Extrahepatic bile duct cancer	pT3a N2	74	1	adenocarcinoma with neuroendocrine	IIIA	pd	4	R0	Mets	KRAS	KRAS	KRAS
15	Intrahepatic bile duct cancer	pT1bN0	75	1	intrahepatic cholangiocarcinoma	IB	md	5.9	R0	Recur (No)	CCND2, ATM, TP53, UGT1A1, PTPN11	CCND2, ATM, TP53, UGT1A1, PTPN11,PIK3CA, MSH6	CCND2, ATM, TP53, UGT1A1
16	Intrahepatic bile duct cancer	pT2n0	62	1	intrahepatic cholangiocarcinoma	II	pd	5.1	R0	No recur	TP53	ND	TP53
17	Intrahepatic bile duct cancer	pT2 N0	75	1	intrahepatic cholangiocarcinoma	II	md	4.3	R0	No recur	TP53	BRCA2	TP53
18	Intrahepatic bile duct cancer	pT3 N0	65	1	intrahepatic cholangiocarcinoma	IIIA	pd	3	R0	Mets	ND	KRAS	ND
19	Ampullary cancer	M1	35	1	mucinous adenocarcinoma	IV	pd	5.6	NA	Recur	ND	BRCA2, PMS2	ND
20	Abscess	NA	54	1	abscess	NA	NA	5.8	NA	NA	ND	ND	NA
											ND: NOT Detected		NA: NOT APPLICABLE

## Sheet: Supplementary Table 3
Supplementary Table S3
Idx	Gene
1	ABL1
2	AKT1
3	AKT2
4	ALK
5	APC
6	AR
7	ARAF
8	ARID1A
9	ATM
10	BARD1
11	BCR
12	BRAF
13	BRCA1
14	BRCA2
15	BRIP1
16	BTK
17	CBL
18	CCND1
19	CCND2
20	CCNE1
21	CD274
22	CDH1
23	CDK12
24	CDK4
25	CDK6
26	CDKN2A
27	CEBPA
28	CHEK1
29	CHEK2
30	CSF1R
31	CTNNB1
32	DDR2
33	DPYD
34	EGFR*
35	ERBB2
36	ERBB3
37	ESR1
38	FANCL
39	FBXW7
40	FGFR1
41	FGFR2
42	FGFR3
43	FLT3
44	GATA3
45	GNA11
46	GNAQ
47	GNAS
48	HRAS
49	IDH1
50	IDH2
51	IGF1R
52	JAK2
53	JAK3
54	KDM6A
55	KDR
56	KEAP1
57	KIT
58	KRAS
59	MAP2K1
60	MAP2K2
61	MAPK1
62	MAPK3
63	MDM2
64	MET
65	MLH1
66	MPL
67	MSH2
68	MSH6
69	MTOR
70	MYC
71	MYCN
72	NF1
73	NF2
74	NFE2L2
75	NOTCH1
76	NPM1
77	NRAS
78	NTRK1
79	NTRK2
80	NTRK3
81	PALB2
82	PDCD1LG2
83	PDGFRA
84	PDGFRB
85	PIK3CA
86	PIK3R1
87	PMS2
88	PPP2R1A
89	PPP2R2A
90	PTEN
91	PTPN11
92	RAD51B
93	RAD51C
94	RAD51D
95	RAD54L
96	RAF1
97	RB1
98	RET
99	RHEB
100	RHOA
101	RIT1
102	RNF43
103	ROS1
104	RUNX1
105	SETD2
106	SMAD4
107	SMO
108	STAG2
109	STK11
110	TCF7L2
111	TERT
112	TOP2A
113	TP53
114	TSC1
115	TSC2
116	U2AF1
117	UGT1A1
118	VHL
